# Supplementary material for: Brain-Wide Synaptic Inputs to Aromatase-Expressing Neurons in the Medial Amygdala Suggest Complex Circuitry for Modulating Social Behavior
Source: eNeuro. 2022 Mar 11;9(2):ENEURO.0329-21.2021. doi: 10.1523/ENEURO.0329-21.2021 (PMC8925724; doi:10.1523/ENEURO.0329-21.2021)
Supplement: Table 1-1 — Ipsilateral bias across brain regions. Download Table 1-1, XLSX file. [file enu-eN-NWR-0329-21-s10.xlsx]

## Sheet: Sheet1
Region name	Contra percentage	Total number of contra cells
Inferior colliculus	0	0
Basic cell groups and regions	0.770459	82
Anterior amygdalar area	0	0
Periventricular hypothalamic nucleus, anterior part	85.7143	6
Anterior cingulate area	75	3
Paraventricular hypothalamic nucleus	6	3
Infralimbic area	0	0
Intralaminar nuclei of the dorsal thalamus	2.63158	1
Nucleus accumbens	1.53846	2
Paraventricular hypothalamic nucleus, descending division	0	0
Lateral terminal nucleus of the accessory optic tract	0	0
Anterodorsal preoptic nucleus	4.34783	1
Anterior hypothalamic nucleus	0	0
Agranular insular area	3.38983	2
Interpeduncular nucleus	50	1
Periventricular hypothalamic nucleus, intermediate part	48.3516	44
Periventricular hypothalamic nucleus, posterior part	8.33333	3
Midbrain reticular nucleus	6.66667	1
Lateral amygdalar nucleus	0	0
Periventricular hypothalamic nucleus, preoptic part	22.9167	11
Lateral group of the dorsal thalamus	0	0
Accessory olfactory bulb	0	0
Anterior olfactory nucleus	0	0
Retrochiasmatic area	0	0
Lateral hypothalamic area	0.412655	6
Nucleus raphe magnus	50	1
Lateral mammillary nucleus	10	1
Red nucleus	0	0
Arcuate hypothalamic nucleus	12.8571	9
Lateral preoptic area	1.3089	5
Lateral septal nucleus	1.01523	2
Midbrain reticular nucleus, retrorubral area	0	0
Auditory areas	0	0
Reticular nucleus of the thalamus	0	0
Anteroventral preoptic nucleus	1.78571	2
Anteroventral periventricular nucleus	6.25	5
Suprachiasmatic nucleus	66.6667	2
Bed nucleus of the accessory olfactory tract	0	0
Superior colliculus, motor related	0	0
Magnocellular nucleus	0	0
Basolateral amygdalar nucleus, anterior part	0	0
Septofimbrial nucleus	5.26316	2
Basolateral amygdalar nucleus, posterior part	0.307692	1
Primary somatosensory area	0	0
Basomedial amygdalar nucleus, anterior part	0.102093	2
Accessory supraoptic group	0	0
Basomedial amygdalar nucleus, posterior part	0.0646831	1
Subfornical organ	0	0
Substantia innominata	0	0
Subparaventricular zone	50	3
Bed nuclei of the stria terminalis	0.33389	2
Preparasubthalamic nucleus	0	0
Parasubthalamic nucleus	0.641026	1
Substantia nigra, compact part	100	1
Supplemental somatosensory area	75	3
Substantia nigra, reticular part	0	0
Field CA1	0	0
Supraoptic nucleus	0	0
Medial amygdalar nucleus	0.00822166	1
Field CA2	0	0
Medial group of the dorsal thalamus	10	1
Basolateral amygdalar nucleus, ventral part	0.241546	1
Median preoptic nucleus	33.3333	1
Field CA3	0.0273075	1
Subthalamic nucleus	0	0
Medial mammillary nucleus	12.4031	32
Subiculum	0	0
Main olfactory bulb	84.4444	38
Medial preoptic nucleus	2.45902	6
Medial preoptic area	1.74216	5
Supramammillary nucleus	14.6667	11
Cerebellar cortex	0	0
Central amygdalar nucleus	0.0100261	1
Temporal association areas	6.25	1
Tuberomammillary nucleus	18.75	9
Medial septal nucleus	15.5556	35
Postpiriform transition area	0.869565	4
Midline group of the dorsal thalamus	6.14035	7
Nucleus of the brachium of the inferior colliculus	0	0
Triangular nucleus of septum	0	0
Claustrum	0	0
Taenia tecta	0	0
Diagonal band nucleus	4.6252	29
Nucleus of the lateral lemniscus	100	1
Tuberal nucleus	1.5873	7
Cuneiform nucleus	0	0
Nucleus of the lateral olfactory tract	0	0
Cortical amygdalar area	0.138198	5
Ventral group of the dorsal thalamus	0	0
Facial motor nucleus	0	0
Visual areas	0	0
Caudoputamen	0.0957396	2
Visceral area	0	0
Ventrolateral preoptic nucleus	0	0
Ventromedial hypothalamic nucleus	8.39695	55
Orbital area	28.5714	2
Dentate gyrus	0	0
Ventral tegmental area	0	0
Olfactory tubercle	0	0
Posterior amygdalar nucleus	0.0625586	2
Piriform-amygdalar area	0	0
Periaqueductal gray	20	1
Zona incerta	0	0
Dorsal peduncular area	0	0
Dorsomedial nucleus of the hypothalamus	19.708	54
Parabrachial nucleus	0	0
Dorsal nucleus raphe	50	1
Ectorhinal area	0	0
Entorhinal area	0	0
Posterodorsal preoptic nucleus	0	0
Perirhinal area	0	0
Posterior hypothalamic nucleus	13.0682	23
Endopiriform nucleus, dorsal part	0	0
Epithalamus	50	1
Piriform area	0.415973	5
Endopiriform nucleus, ventral part	0	0
Prelimbic area	0	0
Dorsal premammillary nucleus	9.39597	14
Primary motor area	40	2
Secondary motor area	90.4762	19
Fundus of striatum	0	0
Ventral premammillary nucleus	3.81679	10
Geniculate group, dorsal thalamus	0	0
Geniculate group, ventral thalamus	0	0
Globus pallidus, external segment	0	0
Globus pallidus, internal segment	0	0
Peripeduncular nucleus	0	0
Gigantocellular reticular nucleus	100	1
Pedunculopontine nucleus	0	0
Gustatory areas	0	0
Presubiculum	0	0
Pontine reticular nucleus, caudal part	100	1
Pretectal region	0	0
Intercalated amygdalar nucleus	0	0
Parastrial nucleus	0	0
Prosubiculum	0	0
Ventromedial preoptic nucleus	25	1
Perifornical nucleus	0	0
Hippocampo-amygdalar transition area	0.534759	1
Paratrochlear nucleus	0	0
