# Supplementary material for: Brain-Wide Synaptic Inputs to Aromatase-Expressing Neurons in the Medial Amygdala Suggest Complex Circuitry for Modulating Social Behavior
Source: eNeuro. 2022 Mar 11;9(2):ENEURO.0329-21.2021. doi: 10.1523/ENEURO.0329-21.2021 (PMC8925724; doi:10.1523/ENEURO.0329-21.2021)
Supplement: Table 4-1 — Statistical analysis of sex differences in major input regions. Download Table 4-1, XLS file. [file enu-eN-NWR-0329-21-s13.xls]

## Sheet: Sheet1
Region	Male average (%)	Male SEM	Female average (%)	Female SEM	p-value
Field CA1	3.7453	1.2624	0.6849	0.32292	0.0102
FieldCa3	6.7946	3.2354	2.5277	1.2401	0.1272
Dorsomedial nucleus of the hypothalamus	0.5931	0.35853	0.32208	0.14575	0.3453
Lateral hypothalamic area	2.1511	0.83436	2.0106	1.2505	0.4462
Lateral preoptic area	0.54894	0.13777	0.18504	0.077495	0.0209
Tuberal nucleus	0.020034	0.012231	1.9799	1.894	0.0625
Medial mammillary nucleus	0.23043	0.09907	0.57073	0.44904	0.3629
Ventral premammillary nucleus	0.025768	0.01214	1.0844	0.99879	0.0375
Ventromedial hypothalamic nucleus	0.51997	0.21099	2.1489	1.4122	0.1245
Reticular nucleus of the thalamus	0.27184	0.14973	1.6583	1.2449	0.1364
Caudoputanum	5.7779	3.2076	8.2679	4.6162	0.2967
Central amygdalar nucleus	14.6147	3.7918	9.0358	2.9444	0.1303
Medial amygdalar nucleus	12.9523	3.5112	29.1945	10.6767	0.0807
Globus pallidus, external segment	2.4896	1.0827	4.4935	2.5193	0.2509
Globus pallidus, internal segment	1.141	0.53289	1.903	0.89087	0.2411
Substantia innominata	3.6145	1.3661	1.5793	0.69931	0.1146
Diagonal band nucleus	0.73893	0.21744	0.24161	0.13807	0.0413
BNST	0.86266	0.27997	0.40453	0.20167	0.0962
AccessoryOlfactoryBulb	1.6772	0.70166	0.18626	0.12471	0.0362
Piriform area	1.7032	0.3244	0.28731	0.13081	0.0002
Cortical amygdalar area	4.1286	1.4236	2.8962	1.5231	0.2642
Piriform-amygdalar area	0.60164	0.1208	0.15501	0.065304	0.0038
Postpiriform transition area	0.58032	0.21561	0.06058	0.041354	0.0041
Basolateral amygdalar nucleus-anterior	1.132	0.37768	0.054497	0.034609	0.0007
Basolateral amygdalar nucleus-ventral	0.53741	0.20886	0.075874	0.043633	0.01
Basomedial amygdalar nucleus -anterior	1.9807	0.81549	1.2737	0.62935	0.251
Basomedial amygdalar nucleus-posterior	1.5181	0.43266	1.8303	1.0114	0.3791
Posterior amygdalar nucleus	3.8016	1.3277	2.5596	0.96636	0.2437
